# Supplementary material for: Association of changes in health-related quality of life in coronary heart disease with coronary procedures and sociodemographic characteristics
Source: Health Qual Life Outcomes. 2004 Oct 4;2:56. doi: 10.1186/1477-7525-2-56 (PMC524503; doi:10.1186/1477-7525-2-56)
Supplement: Additional File 1 — Table 3: SF-36 multi-item and summary scales 6 weeks and 2 years after baseline hospitalization in patients with angina pectoris and acute coronary syndrome according to invasive coronary procedures (ICP). Norwegian norm data and 2-year change scores [file 1477-7525-2-56-S1.xls]

## Sheet: Table 3
Table 3: SF-36 multi-item and summary scales 6 weeks and 2 years after baseline hospitalization in patients with angina pectoris and acute coronary syndrome according to invasive coronary procedures (ICP). Norwegian norm data and 2-year change scores
		Mean Norwegian Normb	Angina pectoris (N=254)					Acute coronary syndrome (N=90)
			6 weeks	2 years	Changec	P-Value	Effect size	6 weeks	2 years	Changec	P-Value	Effect size
Physical functioning		80
	No ICP		61 (26)	62 (26)	0 (21)	0.799738	0.0210338	60 (26)	62 (29)	2 (18)	0.465581	0.105079
	ICP		71 (19)	75 (20)	3 (19)	0.0315506	0.209642	67 (25)	66 (28)	0 (15)	0.955611	-0.00874764
Role physical functioning		66
	No ICP		22 (34)	35 (41)	12 (43)	0.000677488	0.287471	16 (30)	34 (40)	18 (39)	0.00251501	0.455566
	ICP		29 (40)	51 (44)	22 (46)	<0.001	0.470886	27 (38)	48 (45)	20 (36)	0.00142377	0.535281
Role emotional functioning		78
	No ICP		56 (43)	61 (42)	4 (43)	0.232942	0.0991323	49 (44)	67 (41)	18 (46)	0.00931591	0.387066
	ICP		64 (44)	71 (41)	7 (39)	0.0661685	0.178618	60 (44)	71 (41)	11 (43)	0.124259	0.245215
Bodily Pain		70
	No ICP		49 (26)	52 (28)	2 (27)	0.282994	0.0891842	61 (27)	58 (32)	3 (23)	0.394048	-0.122861
	ICP		59 (24)	65 (26)	6 (27)	0.0265169	0.216474	57 (29)	64 (31)	7 (30)	0.118582	0.249098
Social Functioning		85
	No ICP		67 (27)	73 (28)	6 (25)	0.00324048	0.247767	66 (27)	75 (26)	9 (21)	0.00491575	0.421263
	ICP		77 (23)	80 (25)	2 (24)	0.37881	0.0850393	71 (27)	79 (26)	8 (28)	0.070015	0.290737
Mental Health		80
	No ICP		72 (19)	74 (23)	2 (18)	0.112002	0.132332	75 (18)	77 (19)	3 (17)	0.293259	0.151807
	ICP		78 (18)	79 (18)	1 (14)	0.505439	0.0642985	76 (18)	75 (21)	1 (16)	0.803715	-0.0390744
Vitality		61
	No ICP		44 (23)	47 (25)	3 (22)	0.170968	0.113872	51 (23)	53 (21)	3 (17)	0.271091	0.159054
	ICP		54 (22)	56 (22)	2 (21)	0.299822	0.100254	46 (22)	47 (27)	1 (20)	0.717823	0.0568372
General Health		69
	No ICP		48 (23)	50 (24)	2 (18)	0.259804	0.0936256	50 (24)	52 (27)	2 (19)	0.531988	0.0899327
	ICP		61 (23)	57 (24)	-4 (20)	0.0360749	-0.204269	52 (24)	52 (29)	0 (21)	0.927554	-0.0142895
Physical Component Summary		46
	No ICP		39 (10)	41 (11)	1 (9)	0.151	0.12	41 (10)	41 (13)	0 (8)	0.7	0.06
	ICP		44 (9)	46 (10)	3 (10)	0.0340475	0.18	42(10)	44 (13)	2 (8)	0.127	0.25
Mental Component Summary		51
	No ICP		45 (11)	47 (13)	2 (10)	0.007	0.26	46 (11)	49 (11)	4 (10)	0.015	0.36
	ICP		49 (12)	49 (11)	0 (9)	0.746	0.03	47 (12)	48 (12)	1 (10)	0.38	0.14
bAdjusted to be similar in terms of age and sex to the patients in the present study; cChange(2 years – 6 weeks) may not always add up due to rounding
