# Supplementary material for: Association of changes in health-related quality of life in coronary heart disease with coronary procedures and sociodemographic characteristics
Source: Health Qual Life Outcomes. 2004 Oct 4;2:56. doi: 10.1186/1477-7525-2-56 (PMC524503; doi:10.1186/1477-7525-2-56)
Supplement: Additional File 2 — Table 4 Predictors of Physical Component Summary (PCS) and Mental Component Summary (MCS) scores 2 years following the baseline hospitalization in patients with angina pectoris and acute coronary syndrome. Multivariate linear regression analysis; unstandardized regression coefficients (B) and 95% Confidence Intervals (CI) [file 1477-7525-2-56-S2.xls]

## Sheet: Table 4
Table 4 Predictors of Physical Component Summary (PCS) and Mental Component Summary (MCS) scores 2 years following the baseline hospitalization in patients with angina pectoris and acute coronary syndrome. Multivariate linear regression analysis; unstandardized regression coefficients (B) and 95% Confidence Intervals (CI)
	Chronic Angina (N=254)				Acute Coronary Syndrome (N=90)
	B	95% CI	p-value		B	95% CI	p-value
Physical Component Scores 2 years
Invasive coronary procedures (yes)	2.55844	0.4 to 4.7	0.0199852		0.308943	-3.5 to 4.1	0.871075
Agea	-1.10894	-2.1 to -0.1	0.0357927		-1.45396	-3.4 to 0.5	0.149487
Sex (female)	-2.93233	-5.3 to -0.5	0.0168556		0.874142	-3.5 to 5.2	0.689342
Education (> 10 years)	2.43249	0.3 to 4.6	0.0246838		3.09093	-0.5 to 6.7	0.0924052
Nr. of diagnoses	-0.15464	-1.2 to 0.9	0.768754		-0.406906	-2.1 to 1.3	0.638968
PCS 6 weeks	0.587628	0.5 to 0.7	<0.001		0.925326	0.7 to 1.1	<0.001
Mental Component Scores 2 years
Invasive coronary procedures (yes)	-0.346	-2.6 to 1.9	0.764793		-1.112	-5.3 to 3.1	0.588
Agea	1.134	0.0 to 2.2	0.0436361		1.853	-0.3 to 3.1	0.103
Sex (female)	-1.532	-4.0 to 1.0	0.244667		0.675	-3.9 to 5.3	0.78
Education (> 10 years)	1.159	-1.1 to 3.4	0.314754		0.575	-3.4 to 4.6	0.765
Nr. of diagnoses	-0.782	-1.8 to 0.3	0.160756		-0.254	-2.1 to 1.6	0.781
MCS 6 weeks	0.7	0.6 to 0.8	<0.001		0.643	0.5 to 0.8	<0.001
dAge is transformed to indicate units of 10 years from the average age in the present cohort (67 years)
